# Supplementary material for: Community Antibiotic Consumption in Cyprus for the Period 2015 to 2022
Source: Antibiotics (Basel). 2024 Jan 4;13(1):52. doi: 10.3390/antibiotics13010052 (PMC10812799; doi:10.3390/antibiotics13010052)
Supplement: Supplementary file 1 [file antibiotics-13-00052-s001.zip]

Archive with 1 entries (1 files):
- antibiotics-2768232-supplementary.pdf
